# Supplementary material for: Selection and Validation of Reliable Reference Genes for Liquidambar formosana Leaves with Different Leaf Colors
Source: Curr Issues Mol Biol. 2024 Aug 27;46(9):9449–62. doi: 10.3390/cimb46090560 (PMC11430312; doi:10.3390/cimb46090560)
Supplement: Supplementary file 1 [file cimb-46-00560-s001.zip]

Archive with 1 entries (1 files):
- cimb-3142840-supplementary.pdf
